# Supplementary material for: Intestine-to-neuronal signaling alters risk-taking behaviors in food-deprived Caenorhabditis elegans
Source: PLoS Genet. 2022 May 5;18(5):e1010178. doi: 10.1371/journal.pgen.1010178 (PMC9070953; doi:10.1371/journal.pgen.1010178)
Supplement: S1 Table — Strain ID, genotype/allele, and how it is referenced in the paper is provided. If the strain is first described here (all IV strains), the method of creation is provided. For strains in which chemotactic index was low, the average chemotactic index of WF and FD animals in the absence of copper (diacetyl alone) is provided. (XLSX) [file pgen.1010178.s005.xlsx]

## Sheet: Sheet1
Strain ID	Genotype	Name in paper	Method of creation	Average chemotactic Index on Diacetyl Only Plates (WF:FD)
N2	CGC N2	WT
RB954	mml-1(ok849) III	mml-1
SM1366	mxl-2(tm1516) III	mxl-2
MAH686	hlh-30(tm1978) IV	hlh-30		0.152 : 0.224
RB1915	ins-3(ok2488) II	ins-3 (ok2488)
VC1841	ins-3(ok2487) II	ins-3 (ok2487)
FX3608	ins-3(tm3608) II	ins-3 (tm3608)
RB2544	ins-4(ok3534) II	ins-4 (ok3534)
FX3620	ins-4(tm3620) II	ins-4 (tm3620)
FX2416	ins-6(tm2416) II	ins-6
FX3498	ins-10(tm3498) V	ins-10
FX1053	ins-11(tm1053) II	ins-11
FX790	ins-17(tm790) III	ins-17
FX339	ins-18 (tm339) I	ins-18 (tm339)
IV420	ins-18(ok1672) I	ins-18 (ok1672)	outcrossed ins-18(ok1672) to CGC N2 4x
FX1875	ins-23(tm1875) III	ins-23
RB2552	ins-31(ok3543) II	ins-31
FX2001	ins-7(tm2001) IV	ins-7
FX4144	ins-8(tm4144) IV	ins-8
FX6061	ins-37(tm6061) II	ins-37
DR1565	daf-2(m596) III	daf-2 (m596)
CF1041	daf-2(e1370) III	daf-2
ZM8561	daf-2(m596) III; hpEx2906 [Pmyo-2::RFP; Prgef-1::daf-2]	daf-2; neurons::daf-2 rescue
ZM8562	daf-2(m596) III; hpEx3369 [Pmyo-2::RFP; Pges-1(short)::daf-2]	daf-2; intestine::daf-2 rescue
ZM9028	daf-2(m596) III; hpEx2905 [Pmyo-2::RFP; Pmyo-2::daf-2]	daf-2; pharynx::daf-2 rescue
CF1038	daf-16(mu86) I	daf-16
TJ1052	age-1(hx546) II	age-1		0.104 : 0.362
CB1375	daf-18(e1375) IV	daf-18
GR1318	pdk-1(mg142) X	pdk-1
RB759	akt-1(ok525) V	akt-1
VC204	akt-2(ok393) X	akt-2
MAH604	sqIs18[hlh-30p::hlh-30::gfp + rol-6(su1006)]; 4x outcross	HLH-30::GFP
AVS319	mml-1 (ok849) pART8Ex[Pmml-1::mml-1::gfp; pCFJ90]	MML-1::GFP
IV958	ins-31(ok3543) II; ueEx672[gly-19p::ins-31::sl2::mCherry + myo-2::mCherry]	ins-31; intestine:ins-31 rescue 1	injected into RB2552: pCFJ90 at 2.5 ng/ul, gly-19p::ins-31 at 50 ng/ul with DNA ladder to 100 ng/ul
IV959	ins-31(ok3543) II; ueEx673[gly-19p::ins-31::sl2::mCherry + myo-2::mCherry]	ins-31; intestine:ins-31 rescue 2	injected into RB2552: pCFJ90 at 2.5 ng/ul, gly-19p::ins-31 at 50 ng/ul with DNA ladder to 100 ng/ul
IV960	ins-31(ok3543) II; ueEx674[gly-19p::ins-31::sl2::mCherry + myo-2::mCherry]	ins-31; intestine:ins-31 rescue 3	injected into RB2552: pCFJ90 at 2.5 ng/ul, gly-19p::ins-31 at 50 ng/ul with DNA ladder to 100 ng/ul
IV961	ins-31(ok3543) II; ueEx675[h20p::ins-31::sl2::mCherry + myo-2::mCherry]	ins-31; neurons:ins-31 rescue 1	Injected into RB2552: pCFJ90 at 2.5 ng/ul, h20p::ins-31 at 50 ng/ul with DNA ladder to 100 ng/ul
IV962	ins-31(ok3543) II; ueEx676[h20p::ins-31::sl2::mCherry + myo-2::mCherry]	ins-31; neurons:ins-31 rescue 2	Injected into RB2552: pCFJ90 at 2.5 ng/ul, h20p::ins-31 at 50 ng/ul with DNA ladder to 100 ng/ul
IV963	ins-31(ok3543) II; ueEx677[h20p::ins-31::sl2::mCherry + myo-2::mCherry]	ins-31; neurons:ins-31 rescue 3	Injected into RB2552: pCFJ90 at 2.5 ng/ul, h20p::ins-31 at 50 ng/ul with DNA ladder to 100 ng/ul
