# Supplementary material for: Intestine-to-neuronal signaling alters risk-taking behaviors in food-deprived Caenorhabditis elegans
Source: PLoS Genet. 2022 May 5;18(5):e1010178. doi: 10.1371/journal.pgen.1010178 (PMC9070953; doi:10.1371/journal.pgen.1010178)
Supplement: S2 Table — The p-values shown are the result of multiple unpaired t-tests with Welch’s correction with Holm-Šídák post-hoc tests correction for multiple comparisons. Adjusted p-values are shown, with yellow shading for adjusted p-values <0.05, same shading as in Fig 2D, 2G, 2J, 2E, 2H and 2K. (XLSX) [file pgen.1010178.s006.xlsx]

## Sheet: Sheet1
Distance	Figure2D	Figure2G	Figure2J	Figure 2E	Figure 2H	Figure 2K
-4	0.999657	0.999906	>0.999999	0.632428	0.993948	0.484828
-3.9	0.999657	0.999994	0.999998	0.367349	0.256353	0.307614
-3.8	0.999657	0.998045	0.999998	0.123033	0.285868	0.157375
-3.7	0.999533	0.999938	0.999425	0.178778	0.198692	0.049961
-3.6	0.998084	0.99998	0.999943	0.000205	0.289724	0.050127
-3.5	0.999657	>0.999999	>0.999999	0.000176	0.853609	0.142685
-3.4	0.999657	0.999906	0.999997	0.000265	0.305949	0.086529
-3.3	0.959154	0.998561	>0.999999	0.034394	0.07456	0.097024
-3.2	0.998084	0.998082	>0.999999	5.3e-05	0.013553	0.484828
-3.1	0.994674	0.999994	0.999998	0.000101	0.305949	0.379212
-3	0.999657	0.998561	0.999903	0.019886	0.498385	0.484828
-2.9	0.999657	0.999881	0.831433	0.000101	0.201764	0.121767
-2.8	0.999657	0.998561	0.21867	0.087413	0.198692	0.484828
-2.7	0.999657	0.99998	0.998091	0.123033	0.144317	0.222269
-2.6	0.999533	0.951706	0.670575	0.012335	0.090113	0.222269
-2.5	0.999657	0.999906	>0.999999	0.155021	0.850185	0.042483
-2.4	0.999657	>0.999999	0.957543	0.017807	0.760359	0.067562
-2.3	0.340994	0.998045	0.999998	0.173061	0.999734	0.066698
-2.2	0.993582	0.998561	>0.999999	0.000344	0.999734	0.060614
-2.1	0.034657	>0.999999	>0.999999	0.173061	0.901257	0.484828
-2	0.048571	0.988907	0.999893	0.061793	0.856689	0.003778
-1.9	0.258507	0.989759	>0.999999	0.958394	0.902952	0.075826
-1.8	0.611278	0.989759	>0.999999	0.311436	0.988896	0.046227
-1.7	0.070233	0.98293	0.973063	0.172625	0.991481	0.001185
-1.6	0.148625	0.998045	0.999037	0.178778	0.988896	0.002494
-1.5	0.216516	0.997272	0.984786	0.910428	0.998695	3.3e-05
-1.4	0.313842	0.999906	0.130506	0.998016	0.999963	0.000284
-1.3	0.709937	0.99998	>0.999999	0.958394	0.999963	0.000699
-1.2	0.999657	0.998561	0.999998	0.828498	0.999734	0.001817
-1.1	0.959154	0.998082	0.999996	0.999504	0.999963	0.042091
-1	0.174016	0.998561	>0.999999	0.999504	0.999963	0.049961
-0.9	0.210081	0.999938	>0.999999	0.998016	0.973753	0.086529
-0.8	0.453783	0.928283	>0.999999	0.999504	0.561212	0.086529
-0.7	0.258507	0.242765	>0.999999	0.998016	0.998561	0.126873
-0.6	0.341411	0.581662	>0.999999	0.998016	0.999963	0.049961
-0.5	0.335701	0.993672	>0.999999	0.995696	0.997908	0.018633
-0.4	0.000236	0.999472	0.743358	0.998016	0.999734	0.142685
-0.3	0.001724	0.047661	0.926527	0.910428	0.999963	0.049961
-0.2	0.185812	0.379451	0.999993	0.958394	0.999734	0.015621
-0.1	0.018986	0.594345	0.998091	0.477533	0.99264	0.048953
0	0.485712	0.985866	0.999994	0.289231	0.999734	0.789277
0.1	0.05722	0.998045	>0.999999	0.215669	0.764177	0.048286
0.2	0.005615	0.955591	0.999998	0.608249	0.999734	0.081506
0.3	0.008075	0.937283	0.999914	0.964565	0.999963	0.081506
0.4	0.009735	0.996568	0.984786	0.999504	0.999963	0.150751
0.5	0.602051	0.98293	0.999998	0.998016	0.999963	0.35555
					0.999963	0.484828
